# Supplementary material for: Gene family innovation, conservation and loss on the animal stem lineage
Source: eLife. 2018 May 31;7:e34226. doi: 10.7554/eLife.34226 (PMC6040629; doi:10.7554/eLife.34226)
Supplement: Supplementary file 3. — Note that we sequenced and assembled two strains of Stephanoeca diplocostata. We determined their protein catalogs to be equivalent for the purposes of gene family construction, and so we used only one of the two cultures to represent the species (ATCC 50456 isolated from France). [file elife-34226-supp3.xlsx]

## Sheet: 3 Genomes for orthology
Internal ID	Species Name	Group	Sub-group (if any)	Genome Assembly Version (if any)	Data Source	Reference (DOI)
1	Diaphanoeca grandis	Choanoflagellates	Tectiform Loricates		This study
2	Acanthoeca spectabilis	Choanoflagellates	Nudiform Loricates		This study
3	Salpingoeca punica	Choanoflagellates	Clade 2 Craspedids		This study
4	Salpingoeca urceolata	Choanoflagellates	Clade 2 Craspedids		This study
5	Hartaetosiga gracilis	Choanoflagellates	Clade 1 Craspedids		This study
6	Salpingoeca macrocollata	Choanoflagellates	Clade 2 Craspedids		This study
7	Stephanoeca diplocostata France	Choanoflagellates	Tectiform Loricates		This study
8	Helgoeca nana	Choanoflagellates	Nudiform Loricates		This study
9	Salpingoeca kvevrii	Choanoflagellates	Clade 2 Craspedids		This study
10	Didymoeca costata	Choanoflagellates	Tectiform Loricates		This study
11	Choanoeca perplexa	Choanoflagellates	Clade 1 Craspedids		This study
12	Salpingoeca infusionum	Choanoflagellates	Clade 1 Craspedids		This study
13	Microstomoeca roanoka	Choanoflagellates	Clade 1 Craspedids		This study
14	Savillea parva	Choanoflagellates	Nudiform Loricates		This study
15	Hartaetosiga balthica	Choanoflagellates	Clade 1 Craspedids		This study
16	Salpingoeca dolichothecata	Choanoflagellates	Clade 3 Craspedids		This study
17	Codosiga hollandica	Choanoflagellates	Clade 2 Craspedids		This study
18	Salpingoeca helianthica	Choanoflagellates	Clade 2 Craspedids		This study
19	Mylnosiga fluctuans	Choanoflagellates	Clade 2 Craspedids		This study
20	Monosiga brevicollis	Choanoflagellates	Clade 1 Craspedids	1.0	ftp://ftp.jgi-psf.org/pub/JGI_data/Monosiga_brevicollis/annotation/v1.0/Monbr1_best_proteins.fasta.gz	10.1038/nature06617
21	Salpingoeca rosetta	Choanoflagellates	Clade 1 Craspedids	1	http://www.broadinstitute.org/annotation/genome/multicellularity_project/download/?sp=EAProteinsFasta&sp=SProterospongia_sp_ATCC50818&sp=S.zip	10.1186/gb-2013-14-2-r15
22	Oscarella pearsei	Animals	Porifera		http://www.compagen.org/datasets/OCAR_T-PEP_130911.zip	10.1371/journal.pone.0183002
23	Ephydatia muelleri	Animals	Porifera		http://www.compagen.org/datasets/EMUE_T-PEP_130911.zip	10.1186/s13227-016-0050-x
24	Amphimedon queenslandica	Animals	Porifera	1.0	ftp://ftp.jgi-psf.org/pub/JGI_data/Amphimedon_queenslandica/annotation/Aqu1.pep.fa.gz	10.1038/nature09201
25	Mnemiopsis leidyi	Animals	Ctenophora	2.2	http://research.nhgri.nih.gov/mnemiopsis/download/proteome/ML2.2.aa.gz	10.1126/science.1242592
26	Hydra vulgaris	Animals	Cnidaria	2.0	ftp://ftp.jgi-psf.org/pub/JGI_data/Hydra_magnipapillata/annotation/hydra_Hma2.pep.fa.gz	10.1038/nature08830
27	Nematostella vectensis	Animals	Cnidaria	1.0	ftp://ftp.jgi-psf.org/pub/JGI_data/Nematostella_vectensis/v1.0/annotation/proteins.Nemve1FilteredModels1.fasta.gz	10.1126/science.1139158
28	Acropora digitifera	Animals	Cnidaria	1.0.1	http://marinegenomics.oist.jp/genomes/download/adi_v1.0.1.prot.fa.gz	10.1038/nature10249
29	Trichoplax adhaerens	Animals	Placozoa	1.0	ftp://ftp.jgi-psf.org/pub/JGI_data/Trichoplax_adhaerens_Grell-BS-1999/annotation/v1.0/Triad1_best_proteins.fasta.gz	10.1038/nature07191
30	Ciona intestinalis	Animals	Deuterostomia	KH.68	ftp://ftp.ensembl.org/pub/release-68/fasta/ciona_intestinalis/pep/Ciona_intestinalis.KH.68.pep.all.fa.gz	10.1126/science.1080049
31	Gasterosteus aculeatus	Animals	Deuterostomia	BROADS1	ftp://ftp.ensembl.org/pub/release-68/fasta/gasterosteus_aculeatus/pep/Gasterosteus_aculeatus.BROADS1.68.pep.all.fa.gz	10.1038/nature10944
32	Mus musculus	Animals	Deuterostomia	38.1	ftp://ftp.ncbi.nih.gov/genomes/M_musculus/protein/protein.fa.gz	10.1038/nature01262
33	Branchiostoma floridae	Animals	Deuterostomia	1.0	ftp://ftp.jgi-psf.org/pub/JGI_data/Branchiostoma_floridae/v1.0/proteins.Brafl1.fasta.gz	10.1038/nature06967
34	Strongylocentrotus purpuratus	Animals	Deuterostomia	3.1	ftp://ftp.ncbi.nih.gov/genomes/Strongylocentrotus_purpuratus/protein/protein.fa.gz	10.1126/science.1133609
35	Caenorhabditis elegans	Animals	Ecdysozoa	WS233	ftp://ftp.wormbase.org/pub/wormbase/releases/WS233/species/c_elegans/c_elegans.WS233.protein.fa.gz	10.1126/science.282.5396.2012
36	Pristionchus pacificus	Animals	Ecdysozoa	WS233	ftp://ftp.wormbase.org/pub/wormbase/releases/WS233/species/p_pacificus/p_pacificus.WS233.protein.fa.gz	10.1038/ng.227
37	Daphnia pulex	Animals	Ecdysozoa	1.0	ftp://ftp.jgi-psf.org/pub/JGI_data/Daphnia_pulex/v1.0/FrozenGeneCatalog_2007_07_03.aa.fasta.gz	10.1126/science.1197761
38	Drosophila melanogaster	Animals	Ecdysozoa	5.47	ftp://ftp.flybase.net/genomes/Drosophila_melanogaster/dmel_r5.47_FB2012_05/fasta/dmel-all-translation-r5.47.fasta.gz	10.1126/science.287.5461.2185
39	Tetranychus urticae	Animals	Ecdysozoa	20130708	https://bioinformatics.psb.ugent.be/gdb/tetranychus/Tetur__pep_20130708.tfa.gz	10.1038/nature10640
40	Lottia gigantea	Animals	Lophotrochozoa	1.0	ftp://ftp.jgi-psf.org/pub/JGI_data/Lottia_gigantea/v1.0/Lotgi1_GeneModels_FilteredModels1_aa.fasta.gz	10.1038/nature11696
41	Capitella teleta	Animals	Lophotrochozoa	1.0	ftp://ftp.jgi-psf.org/pub/JGI_data/Capitella/v1.0/FilteredModelsv1.0.aa.fasta.gz	10.1038/nature11696
42	Helobdella robusta	Animals	Lophotrochozoa	1.0	ftp://ftp.jgi-psf.org/pub/JGI_data/Helobdella_robusta/v1.0/proteins.Helro1_FilteredModels3.fasta.gz	10.1038/nature11696
43	Capsaspora owczarzaki	Filasterea		2	http://www.broadinstitute.org/annotation/genome/multicellularity_project/download/?sp=EAProteinsFasta&sp=SC_owczarzaki_V2&sp=S.zip	10.1038/ncomms3325
44	Coprinopsis cinerea	Fungi	Basidiomycota	3	http://www.broadinstitute.org/annotation/genome/coprinus_cinereus/download/?sp=EAProteinsFasta&sp=SCC3&sp=S.zip	10.1073/pnas.1003391107
45	Rhizopus oryzae	Fungi	Zygomycota	3	http://www.broadinstitute.org/annotation/genome/rhizopus_oryzae/download/?sp=EAProteinsFasta&sp=SRO3&sp=S.zip	10.1371/journal.pgen.1000549
46	Schizosaccharomyces pombe	Fungi	Ascomycota	13.19	ftp://ftp.sanger.ac.uk/pub/yeast/pombe/Protein_data/pompep	10.1038/nature724
47	Homolaphlyctis polyrhiza	Fungi	Chytridiomycota	2010609	http://fungalgenomes.org/public/Hp_JEL142/pep/	10.1371/journal.ppat.1002338
48	Yarrowia lipolytica	Fungi	Ascomycota	3	http://www.genolevures.org/download/sequence/orf/Yali_ORF.aa	10.1093/nar/gkn859
49	Dictyostelium discoideum	Amoebozoa	Conosa	10-08-2012	http://dictybase.org/db/cgi-bin/dictyBase/download/download.pl?area=blast_databases&ID=dicty_primary_protein.gz	10.1038/nature03481
50	Acanthamoeba castellanii	Amoebozoa	Lobosa	2.0	http://amoebadb.org/common/downloads/release-2.0/AcastellaniiNeff/fasta/data/AmoebaDB-2.0_AcastellaniiNeff_AnnotatedProteins.fasta	10.1186/gb-2013-14-2-r11
51	Arabidopsis thaliana	Archaeplastida	Embryophyta	TAIR10	http://www.plantgdb.org/download/Download/xGDB/AtGDB/ATpepTAIR10	10.1038/35048692
52	Chlamydomonas reinhardtii	Archaeplastida	Chlorophyta	5.3	ftp://ftp.jgi-psf.org/pub/compgen/phytozome/v8.0/early_release/Creinhardtii_v5.3/annotation/Creinhardtii_v5.3_223_peptide.fa.gz	10.1126/science.1143609
53	Chondrus crispus	Archaeplastida	Rhodophyta	ASM35022v2	http://www.ncbi.nlm.nih.gov/bioproject/PRJEA78309	10.1073/pnas.1221259110
54	Naegleria gruberi	Excavata	Heterolobosea	1.0	ftp://ftp.jgi-psf.org/pub/JGI_data/Naegleria_gruberi/annotation/v1.0/Naegr1_best_proteins.fasta.gz	10.1016/j.cell.2010.01.032
55	Emiliania huxleyi	Haptophyta	Prymnesiophyta	1.0	ftp://ftp.jgi-psf.org/pub/JGI_data/Emiliania_huxleyi/annotation/v1.0/Emihu1_best_proteins.fasta.gz	10.1038/nature12221
56	Guillardia theta	Cryptophyta		1.0	http://genome.jgi.doe.gov/Guith1/download/Guith1_GeneCatalog_proteins_20101209.aa.fasta.gz	10.1038/nature11681
57	Tetrahymena thermophila	Alveolata	Ciliophora	oct2008	http://www.ciliate.org/system/downloads/tta1_oct2008_finalrelease.aa.fsa	10.1371/journal.pbio.0040286
58	Bigelowiella natans	Rhizaria	Cercozoa	1.0	http://genome.jgi.doe.gov/Bigna1/download/Bigna1_filtered_proteins.fasta.gz	10.1038/nature11681
59	Thalassiosira pseudonana	Stramenopiles	Bacillariophyhta	3.0	http://genome.jgi-psf.org/Thaps3/download/Thaps3_chromosomes_geneModels_FilteredModels2_aa.fasta.gz http://genome.jgi-psf.org/Thaps3/download/Thaps3_bd_unmapped_GeneModels_FilteredModels1_aa.fasta.gz	10.1126/science.1101156
