# Supplementary material for: Gene family innovation, conservation and loss on the animal stem lineage
Source: eLife. 2018 May 31;7:e34226. doi: 10.7554/eLife.34226 (PMC6040629; doi:10.7554/eLife.34226)
Supplement: Supplementary file 4. — Gene family presences in the five major groups (Outgroups, Fungi, Filasterea (represented by Capsaspora owczarzaki), Choanoflagellates and Animals) are each based on the 10% average probability threshold, as described in the Materials and methods. The same rules are presented in two alternative formats. (a) Condensed explanation, describing the criteria for presence and gain in each last common ancestor. (b) Expanded explanation, in which a 0 represents absence and a one represents presence according to the 10% average probability threshold. Empty cells represent 0 and are omitted for clarity. [file elife-34226-supp4.xlsx]

## Sheet: 4a Group presence absence
Group	Last Common Ancestor	Present in Last Common Ancestor	Gained in Last Common Ancestor
		If present in the following:	If present only within group and in ≥ 2 of the following sets of species:
Eukaryotes	Ureukaryote	(Outgroups AND any other group) OR (gained in Eukaryotes)	Excavata (Naegleria); Diaphoretickes (Chondrus, Guillardia, Chlamydomonas, Arabidopsis, Emiliania, Bigelowiella, Tetrahymena, Thalassiosira); Amoebozoa (Acanthamoeba, Dictyostelium)
Opisthokonts	Uropisthokont	(Fungi AND any other group) OR (Urholozoan AND any other group)	Fungi; Holozoa
Holozoa	Urholozoan	(Filasterea AND any other group) OR (Urchoanozoan AND any other group)	Filasterea; Choanozoa
Choanozoa	Urchoanozoan	(Animals AND any other group) OR (Choanoflagellates AND any other group) OR (Animals and Choanoflagellates)	Animals; Choanoflagellates
Choanoflagellates	Urchoanoflagellate	(Choanoflagellates AND any other group) OR (gained in Choanoflagellates)	Craspedids; Loricates
Animals	Urmetazoan	(Animals AND any other group) or (gained in Animals)	Sponges (Oscarella, Ephydatia, Amphimedon); Ctenophores (Mnemiopsis); Other animals (Trichoplax, Cnidaria, Bilateria)

## Sheet: 4b Group presence absence
Present	Gained	Outgroups	Fungi	Capsaspora	Choanoflagellates	Animals	Craspedids	Loricates	Sponges	Ctenophores	Other Animals	Excavata	Diaphoretickes	Amoebozoa
Animals	Animals	0	0	0	0	1			1	1	1
Animals	Animals	0	0	0	0	1			1	1	0
Animals	Animals	0	0	0	0	1			1	0	1
Animals	Animals	0	0	0	0	1			0	1	1
Choanoflagellates	Choanoflagellates	0	0	0	1	0	1	1
Choanozoa, Choanoflagellates, Animals	Choanozoa	0	0	0	1	1
Holozoa, Choanozoa, Animals	Holozoa	0	0	1	0	1
Holozoa, Choanozoa, Choanoflagellates	Holozoa	0	0	1	1	0
Holozoa, Choanozoa, Animals, Choanoflagellates	Holozoa	0	0	1	1	1
Opisthokonts, Holozoa, Choanozoa, Animals	Opisthokonts	0	1	0	0	1
Opisthokonts, Holozoa, Choanozoa, Choanoflagellates	Opisthokonts	0	1	0	1	0
Opisthokonts, Holozoa, Choanozoa, Choanoflagellates, Animals	Opisthokonts	0	1	0	1	1
Opisthokonts, Holozoa	Opisthokonts	0	1	1	0	0
Opisthokonts, Holozoa, Choanozoa, Animals	Opisthokonts	0	1	1	0	1
Opisthokonts, Holozoa, Choanozoa, Choanoflagellates	Opisthokonts	0	1	1	1	0
Opisthokonts, Holozoa, Choanozoa, Choanoflagellates, Animals	Opisthokonts	0	1	1	1	1
Eukaryotes	Eukaryotes	1	0	0	0	0						1	1	1
Eukaryotes	Eukaryotes	1	0	0	0	0						1	1	0
Eukaryotes	Eukaryotes	1	0	0	0	0						1	0	1
Eukaryotes	Eukaryotes	1	0	0	0	0						0	1	1
Eukaryotes, Opisthokonts, Holozoa, Choanozoa, Animals	Eukaryotes	1	0	0	0	1
Eukaryotes, Opisthokonts, Holozoa, Choanozoa, Choanoflagellates	Eukaryotes	1	0	0	1	0
Eukaryotes, Opisthokonts, Holozoa, Choanozoa, Choanoflagellates, Animals	Eukaryotes	1	0	0	1	1
Eukaryotes, Opisthokonts, Holozoa	Eukaryotes	1	0	1	0	0
Eukaryotes, Opisthokonts, Holozoa, Choanozoa, Animals	Eukaryotes	1	0	1	0	1
Eukaryotes, Opisthokonts, Holozoa, Choanozoa, Choanoflagellates	Eukaryotes	1	0	1	1	0
Eukaryotes, Opisthokonts, Holozoa, Choanozoa, Choanoflagellates, Animals	Eukaryotes	1	0	1	1	1
Eukaryotes, Opisthokonts	Eukaryotes	1	1	0	0	0
Eukaryotes, Opisthokonts, Holozoa, Choanozoa, Animals	Eukaryotes	1	1	0	0	1
Eukaryotes, Opisthokonts, Holozoa, Choanozoa, Choanoflagellates	Eukaryotes	1	1	0	1	0
Eukaryotes, Opisthokonts, Holozoa, Choanozoa, Choanoflagellates, Animals	Eukaryotes	1	1	0	1	1
Eukaryotes, Opisthokonts, Holozoa	Eukaryotes	1	1	1	0	0
Eukaryotes, Opisthokonts, Holozoa, Choanozoa, Animals	Eukaryotes	1	1	1	0	1
Eukaryotes, Opisthokonts, Holozoa, Choanozoa, Choanoflagellates	Eukaryotes	1	1	1	1	0
Eukaryotes, Opisthokonts, Holozoa, Choanozoa, Choanoflagellates, Animals	Eukaryotes	1	1	1	1	1
