# Supplementary material for: Gene family innovation, conservation and loss on the animal stem lineage
Source: eLife. 2018 May 31;7:e34226. doi: 10.7554/eLife.34226 (PMC6040629; doi:10.7554/eLife.34226)
Supplement: Supplementary file 5. — Gains and losses are not shown for the Ureukaryote, as our data set only contained eukaryotic species and was thus not appropriate to quantify changes occurring on the eukaryotic stem lineage. [file elife-34226-supp5.xlsx]

## Sheet: 5 Gene family presence, gain, l
Last Common Ancestor of	Gene Families Present	Gene Families Gained on Stem Lineage	Gene Families Lost on Stem Lineage
Eukaryotes	6498	-	-
Opisthokonts	6663	634	469
Holozoans	7395	923	191
Choanozoans	8119	896	172
Choanoflagellates	9883	2463	699
Animals	8418	1944	1645
