# Supplementary material for: Gene family innovation, conservation and loss on the animal stem lineage
Source: eLife. 2018 May 31;7:e34226. doi: 10.7554/eLife.34226 (PMC6040629; doi:10.7554/eLife.34226)
Supplement: Supplementary file 6. — Evidence takes the form either of a protein domain architecture, the presence of a representative protein in a gene family, or a combination of the two. Protein domain names are from Pfam (transmembrane domains are from Phobius). When a domain is listed without a suffix consisting of an underscore followed by a digit, then any possible digit is acceptable (e.g., if LRR is listed, LRR_1, LRR_2, LRR_3, etc. are all acceptable). Commas indicate domain combinations, in order. Brackets are used to group combinations in order to avoid ambiguity when multiple possibilities constitute evidence for presence. Gene family IDs are from our OrthoMCL analysis and when listed, presence of a protein within that gene family is considered evidence (with a brief description of the gene family given in parentheses). *: we did not detect a canonical Toll-like receptor in Nematostella vectensis based on our analysis of Pfam domains in the predicted proteins from the genome assembly, but the presence of a canonical TLR has been reported in two other analyses of based on different data sets (Miller et al., 2007; Sullivan et al., 2007). **: we did not detect NF-κB in Capsaspora owczarzaki based on our analysis of Pfam domains in the predicted proteins from the genome assembly, but it has been previously reported to be present (Sebé-Pedrós et al., 2011). [file elife-34226-supp6.xlsx]

## Sheet: 6 Gene family evidence criteria
	Evidence
	Strong (Conserved)	Moderate	Weak
Cadherins
Flamingo/CELSR	Cadherin, GPS, 7tm_2	GPS, 7tm_2 and any of [HRM, EGF, Laminin]	GPS, 7tm_2
Protocadherin domain	Protocadherin	-	Gene family 153 (M. musculus Protocadherin) or gene family 37483 (C. perplexa Protocadherin)
Integrins
ICAP-1 integrin binding	ICAP-1_inte_bdg	-	Gene family 6509 (animal and choanoflagellate ICAP-1) or gene family 10433 (choanoflagellate ICAP-1)
Integrin β domain	Integrin_beta	-	-
Notch
CSL/Su(H)	[LAG1-DNAbind, BTD] or [LAG1-DNAbind, BTD, TIG]	LAG1-DNAbind	-
Notch	EGF, Notch, transmembrane, Ank	[[EGF, Notch] or [Notch, Ank]], transmembrane	Notch, transmembrane
Delta/Serrate/Jagged	MNNL, DSL	[DSL, transmembrane] or [DSL, [EGF or EGF_CA]]	DSL, no MNNL, no EGF, no transmembrane
Transcription factors
Homeobox	Homeobox or Homeobox_KN	-	-
Churchill	Churchill	-	-
Runx (Runt)	Runt	-	-
RNAi
Argonaute	DUF1785, Paz, Piwi	Paz, Piwi	-
Dicer	Dicer_dimer, PAZ, Ribonuclease_3	Dicer_dimer	Gene family 1349 (Dicer)
Innate immunity
Toll-like receptor*	LRR, transmembrane, TIR	[[transmembrane, TIR] or [LRR, transmembrane]] and gene family 654, 1172, 3904, 4726, 6845, 7022, 19517, 23864, 23872, 27043, 27051, 28483, 28491, 31779, 31843, 33402, 33488, 37082, 38154, 40919, 42784, 51771, 54342, 70332, 76270, 78827, 83307, 107096 (LRR, transmembrane, TIR-containing proteins)	[transmembrane, TIR] or [LRR, transmembrane]
Kinase Toll-like receptor	LRR, transmembrane, [Pkinase or Pkinase_Tyr], TIR	LRR, transmembrane, [Pkinase or Pkinase_Tyr]	transmembrane, [Pkinase or Pkinase_Tyr], TIR
SARM1	[Arm, SAM, TIR] or [SAM, TIR]	Gene family 6840 (SARM1)	[TIR, SAM] or [SAM, TIR, TIR]
MyD88	[Death, TIR] or [TIR and gene family 9784 (animal MyD88-like)]	Gene family 9784 (animal MyD88-like)	TIR and gene family 7752 (animal Death/TIR-containing proteins)
Kinase TIR	[Pkinase or Pkinase_Tyr or PfkB], TIR; additional domains allowed except LRR; no transmembrane	Any domain (excluding SAM, Death, Pkinase, Pkinase_Tyr, PfkB, LRR), TIR; no transmembrane	TIR; no LRR or transmembrane
Death kinase	[Pkinase or Pkinase_Tyr], Death	Pkinase and gene family 38105 (sponge Death, Pkinase-containing proteins)	Pkinase and no transmembrane and gene family 5864 or 15924 or 31451 (animal Death, Pkinase-containing proteins)
NF-κB**	RHD	-	Gene family 8586 (choanoflagellate RHD-containing proteins)
