# Supplementary material for: Gene family innovation, conservation and loss on the animal stem lineage
Source: eLife. 2018 May 31;7:e34226. doi: 10.7554/eLife.34226 (PMC6040629; doi:10.7554/eLife.34226)
Supplement: Supplementary file 7. — Each feature (Panther, Pfam, Transmembrane, Signal Peptide, GO terms) is preceded by the fraction of proteins in the gene family annotated with the feature. Multiple annotations are separated by semicolons. The column ‘Pfam Kinase/Phosphatase/SH2/SH3’ indicates gene families that contain Pfam domains related to kinase signaling; the value shown represents the kinase-related Pfam domain with the maximum fraction annotated within the gene family. [file elife-34226-supp7.xlsx]

## Sheet: 7 Core choano-specific
Gene Family ID	Gene Family Size	Panther	Pfam	Pfam Kinase / Phosphatase / SH2 / SH3	Transmembrane	Signal Peptide	GO Molecular Function	GO Cellular Component	GO Biological Process
807	88	0.42 VON WILENBRAND FACTOR RELATED#PTHR22992;0.07 CABRIOLET.-RELATED#PTHR23275;0.05 SUBFAMILY NOT NAMED#PTHR23097:SF42;0.05 FAMILY NOT NAMED#PTHR22727;0.05 SUBFAMILY NOT NAMED#PTHR22992:SF74;0.03 FAMILY NOT NAMED#PTHR24027;0.02 SUBFAMILY NOT NAMED#PTHR23275:SF7;0.02 TUMOR NECROSIS FACTOR RECEPTOR SUPERFAMILY MEMBER#PTHR23097;0.02 LYSYL OXIDASE-RELATED#PTHR19331;0.01 SUBFAMILY NOT NAMED#PTHR24033:…	0.58 VWA;0.38 HH_signal;0.32 Cadherin;0.27 TNFR_c6;0.09 SH2;0.09 EGF;0.08 GCC2_GCC3;0.07 GPI-anchored;0.06 Cupin_4;0.06 Big_3_2;0.03 HYR;0.02 SRCR;0.02 PT;0.02 LRR_5;0.01 Ig_2;0.01 I-set;0.01 Cohesin;0.01 Pkinase_Tyr;0.01 EGF_CA;0.01 Collagen	0.09	0.52 Transmembrane	0.48 Signal Peptide	0.11 receptor activity#GO:0004872;0.07 tumor necrosis factor receptor activity#GO:0005031;0.07 hematopoietin/interferon-class (D200-domain) cytokine receptor activity#GO:0004896;0.06 binding#GO:0005488;0.03 catalytic activity#GO:0003824;0.02 oxidoreductase activity#GO:0016491;0.02 peptidase activity#GO:0008233;0.02 hydrolase activity#GO:0016787;0.02 serine-type peptidase activity#GO:0008236;0.01 …	0.47 extracellular region#GO:0005576;0.47 extracellular matrix#GO:0031012	0.62 cellular process#GO:0009987;0.58 signal transduction#GO:0007165;0.58 cell communication#GO:0007154;0.57 immune system process#GO:0002376;0.53 response to stimulus#GO:0050896;0.53 system process#GO:0003008;0.51 sensory perception of sound#GO:0007605;0.50 cell-cell adhesion#GO:0016337;0.50 cell adhesion#GO:0007155;0.49 neurological system process#GO:0050877;0.47 response to external stimulus#G…
1575	72	0.75 TYROSINE-PROTEIN KINASE#PTHR24418;0.19 SUBFAMILY NOT NAMED#PTHR24418:SF162;0.03 TYROSINE-PROTEIN KINASE RECEPTOR#PTHR24416;0.01 TYROSINE-PROTEIN KINASE RECEPTOR#PTHR24416:SF220	0.99 Pkinase_Tyr;0.90 PID	0.99	0.08 Transmembrane	0.04 Signal Peptide	0.99 transferase activity#GO:0016740;0.99 catalytic activity#GO:0003824;0.99 kinase activity#GO:0016301;0.99 protein kinase activity#GO:0004672;0.94 non-membrane spanning protein tyrosine kinase activity#GO:0004715;0.04 transmembrane receptor protein tyrosine kinase activity#GO:0004714;0.04 receptor activity#GO:0004872;0.04 transmembrane receptor protein kinase activity#GO:0019199	0.19 cytoplasm#GO:0005737;0.19 nucleus#GO:0005634	0.99 cell communication#GO:0007154;0.99 protein amino acid phosphorylation#GO:0006468;0.94 cell-cell signaling#GO:0007267;0.24 protein metabolic process#GO:0019538;0.24 signal transduction#GO:0007165;0.24 primary metabolic process#GO:0044238;0.24 metabolic process#GO:0008152;0.24 protein modification process#GO:0006464;0.19 intracellular signaling cascade#GO:0007242;0.04 cell surface receptor lin…
4910	47	0.79 FAMILY NOT NAMED#PTHR11915	0.85 CH;0.36 Spectrin;0.28 EF-hand_6;0.09 EF-hand_7;0.06 EFhand_Ca_insen;0.04 EF-hand_5;0.02 EF-hand_1	0		0.04 Signal Peptide	0.79 actin binding#GO:0003779;0.79 cytoskeletal protein binding#GO:0008092;0.79 structural constituent of cytoskeleton#GO:0005200;0.79 binding#GO:0005488;0.79 protein binding#GO:0005515;0.79 structural molecule activity#GO:0005198	0.79 actin cytoskeleton#GO:0015629;0.79 cytoskeleton#GO:0005856;0.79 intracellular#GO:0005622	0.79 cell motility#GO:0006928;0.79 cellular structure morphogenesis#GO:0032989;0.79 cellular component organization and biogenesis#GO:0016043;0.79 anatomical structure morphogenesis#GO:0009653;0.79 developmental process#GO:0032502;0.79 cellular process#GO:0009987
5120	46	0.72 KELCH REPEAT DOMAIN#PTHR23244	0.65 Kelch_3;0.59 Kelch_4;0.11 Kelch_5;0.04 Kelch_1;0.02 CUB;0.02 Kelch_2;0.02 hEGF	0	0.70 Transmembrane	0.72 Signal Peptide
5238	45	0.98 N-ACETYLGALACTOSAMINYLTRANSFERASE#PTHR11675;0.02 SUBFAMILY NOT NAMED#PTHR11675:SF0	1.00 Glycos_transf_2;0.87 Ricin_B_lectin;0.20 Glyco_transf_7C;0.07 GlcNAc	0	0.33 Transmembrane	0.44 Signal Peptide	0.02 transferase activity#GO:0016740;0.02 transferase activity, transferring glycosyl groups#GO:0016757;0.02 catalytic activity#GO:0003824		0.02 primary metabolic process#GO:0044238;0.02 protein metabolic process#GO:0019538;0.02 protein modification process#GO:0006464;0.02 protein amino acid glycosylation#GO:0006486;0.02 carbohydrate metabolic process#GO:0005975;0.02 metabolic process#GO:0008152;0.02 polysaccharide metabolic process#GO:0005976
5543	42	0.62 FORMIN-RELATED#PTHR23213;0.07 SUBFAMILY NOT NAMED#PTHR12305:SF31;0.05 PTEN 3-PHOSPHOINOSITIDE PHOSPHATASE ALPHA (PROTEIN TYROSINE PHOSPHATASE)#PTHR12305:SF19;0.05 PHOSPHATASE WITH HOMOLOGY TO TENSIN#PTHR12305;0.02 SUBFAMILY NOT NAMED#PTHR12305:SF32;0.02 PUTATIVE UNCHARACTERIZED PROTEIN#PTHR23213:SF77	0.67 FH2;0.24 DSPc;0.12 PTEN_C2;0.02 Y_phosphatase3	0.24	0.05 Transmembrane	0.02 Signal Peptide	0.64 protein binding#GO:0005515;0.64 structural molecule activity#GO:0005198;0.64 binding#GO:0005488;0.64 structural constituent of cytoskeleton#GO:0005200;0.64 cytoskeletal protein binding#GO:0008092;0.64 actin binding#GO:0003779;0.19 phosphoprotein phosphatase activity#GO:0004721;0.19 hydrolase activity#GO:0016787;0.19 catalytic activity#GO:0003824;0.19 phosphoric monoester hydrolase activity#G…	0.64 cytoskeleton#GO:0005856;0.64 intracellular#GO:0005622;0.64 actin cytoskeleton#GO:0015629	0.83 cellular process#GO:0009987;0.64 cell motility#GO:0006928;0.19 immune system process#GO:0002376;0.19 cell communication#GO:0007154;0.19 lipid metabolic process#GO:0006629;0.19 cell cycle#GO:0007049;0.19 metabolic process#GO:0008152;0.19 apoptosis#GO:0006915;0.19 cell adhesion#GO:0007155;0.19 protein metabolic process#GO:0019538;0.19 protein amino acid phosphorylation#GO:0006468;0.19 phosphol…
5754	41	1.00 N-ACETYLGALACTOSAMINYLTRANSFERASE#PTHR11675	1.00 Glycos_transf_2;0.88 Ricin_B_lectin;0.44 Glyco_transf_7C	0	0.49 Transmembrane	0.34 Signal Peptide
5791	41	0.95 SUBFAMILY NOT NAMED#PTHR11360:SF62	0.85 MFS_1	0	0.85 Transmembrane	0.02 Signal Peptide	0.95 transmembrane transporter activity#GO:0022857;0.95 transporter activity#GO:0005215		0.95 cation transport#GO:0006812;0.95 ion transport#GO:0006811;0.95 transport#GO:0006810
6394	36	0.58 H/ACA RIBONUCLEOPROTEIN COMPLEX NON-CORE SUBUNIT NAF1 (HNAF1) SOURCE:UNIPROTKB/#PTHR23213:SF30;0.22 FORMIN-RELATED#PTHR23213;0.08 SUBFAMILY NOT NAMED#PTHR23213:SF39;0.03 FORMIN-LIKE#PTHR23213:SF24;0.03 SUBFAMILY NOT NAMED#PTHR23213:SF115;0.03 FORMIN-LIKE#PTHR23213:SF26;0.03 FORMIN-LIKE 3#PTHR23213:SF29	0.75 Drf_GBD;0.69 Drf_FH3;0.64 FH2;0.03 Mito_fiss_reg	0	0.08 Transmembrane	0.06 Signal Peptide	1.00 protein binding#GO:0005515;1.00 binding#GO:0005488;1.00 structural molecule activity#GO:0005198;1.00 actin binding#GO:0003779;1.00 structural constituent of cytoskeleton#GO:0005200;1.00 cytoskeletal protein binding#GO:0008092	1.00 actin cytoskeleton#GO:0015629;1.00 intracellular#GO:0005622;1.00 cytoskeleton#GO:0005856	1.00 cell motility#GO:0006928;1.00 cellular process#GO:0009987
6702	34	0.47 PROTEIN-TYROSINE PHOSPHATASE#PTHR19134;0.18 NUDIX HYDROLASE#PTHR13030;0.12 NEUROFIBROMIN#PTHR10194:SF7;0.06 RAC GTPASE ACTIVATING PROTEIN#PTHR23174;0.03 OLIGOPHRENIN 1#PTHR12552;0.03 SUBFAMILY NOT NAMED#PTHR22870:SF116;0.03 RAS GTPASE ACTIVATION DOMAIN-CONTAINING PROTEIN#PTHR10194:SF59;0.03 SUBFAMILY NOT NAMED#PTHR23174:SF3;0.03 INHIBITORY REGULATOR PROTEIN IRA1#PTHR10194:SF23	0.65 RhoGAP;0.65 RasGAP;0.59 Y_phosphatase;0.24 SH2;0.03 PH;0.03 RCC1;0.03 RhoGEF	0.59	0.06 Transmembrane		0.65 hydrolase activity#GO:0016787;0.65 catalytic activity#GO:0003824;0.47 hydrolase activity, acting on ester bonds#GO:0016788;0.47 phosphoprotein phosphatase activity#GO:0004721;0.47 phosphoric monoester hydrolase activity#GO:0016791;0.24 binding#GO:0005488;0.24 small GTPase regulator activity#GO:0005083;0.24 protein binding#GO:0005515;0.24 enzyme regulator activity#GO:0030234;0.18 receptor bin…	0.47 cytoplasm#GO:0005737	0.50 metabolic process#GO:0008152;0.50 primary metabolic process#GO:0044238;0.47 protein metabolic process#GO:0019538;0.47 protein modification process#GO:0006464;0.26 cellular process#GO:0009987;0.24 cell communication#GO:0007154;0.24 signal transduction#GO:0007165;0.03 nucleobase, nucleoside, nucleotide and nucleic acid metabolic process#GO:0006139;0.03 nucleobase, nucleoside, nucleotide and nu…
6715	34	0.65 SORTILIN-RELATED RECEPTOR#PTHR12106:SF7;0.32 SORTILIN RELATED#PTHR12106	0.94 PA;0.03 BNR	0	0.88 Transmembrane	0.71 Signal Peptide	0.65 transporter activity#GO:0005215;0.65 lipid binding#GO:0008289;0.65 receptor activity#GO:0004872;0.65 transmembrane transporter activity#GO:0022857;0.65 binding#GO:0005488		0.65 metabolic process#GO:0008152;0.65 transport#GO:0006810;0.65 primary metabolic process#GO:0044238;0.65 lipid transport#GO:0006869;0.65 vesicle-mediated transport#GO:0016192;0.65 protein transport#GO:0015031;0.65 endocytosis#GO:0006897;0.65 lipid metabolic process#GO:0006629;0.65 intracellular protein transport#GO:0006886;0.65 receptor-mediated endocytosis#GO:0006898
6857	33	0.58 SUBFAMILY NOT NAMED#PTHR10605:SF3	0.42 Sulfotransfer_1;0.12 Sulfotransfer_3	0	0.18 Transmembrane	0.21 Signal Peptide	0.58 catalytic activity#GO:0003824;0.58 transferase activity#GO:0016740		0.58 primary metabolic process#GO:0044238;0.58 carbohydrate metabolic process#GO:0005975;0.58 metabolic process#GO:0008152;0.58 polysaccharide metabolic process#GO:0005976;0.58 cellular process#GO:0009987;0.58 protein modification process#GO:0006464;0.58 protein metabolic process#GO:0019538;0.58 immune system process#GO:0002376;0.58 cell communication#GO:0007154;0.58 sulfur metabolic process#GO:0…
6909	33	0.73 SUBFAMILY NOT NAMED#PTHR24418:SF162;0.21 TYROSINE-PROTEIN KINASE#PTHR24418	0.97 PID;0.94 Pkinase_Tyr;0.15 SAM_2;0.06 SAM_1;0.03 TFIIA	0.97		0.06 Signal Peptide	0.94 kinase activity#GO:0016301;0.94 catalytic activity#GO:0003824;0.94 protein kinase activity#GO:0004672;0.94 non-membrane spanning protein tyrosine kinase activity#GO:0004715;0.94 transferase activity#GO:0016740	0.73 nucleus#GO:0005634;0.73 cytoplasm#GO:0005737	0.94 cell-cell signaling#GO:0007267;0.94 cell communication#GO:0007154;0.94 protein amino acid phosphorylation#GO:0006468;0.73 primary metabolic process#GO:0044238;0.73 protein modification process#GO:0006464;0.73 metabolic process#GO:0008152;0.73 protein metabolic process#GO:0019538;0.73 intracellular signaling cascade#GO:0007242;0.73 signal transduction#GO:0007165
7009	32		0.03 Reg_prop;0.03 F-box-like	0		0.06 Signal Peptide
7010	32	0.88 HYPOXIA-INDUCIBLE FACTOR 1 ALPHA INHIBITOR#PTHR12461:SF1;0.03 SUBFAMILY NOT NAMED#PTHR12461:SF17	0.88 Cupin_8;0.28 Sulfotransfer_3	0	0.56 Transmembrane	0.31 Signal Peptide	0.91 catalytic activity#GO:0003824;0.91 oxidoreductase activity#GO:0016491		0.91 primary metabolic process#GO:0044238;0.91 regulation of transcription from RNA polymerase II promoter#GO:0006357;0.91 protein modification process#GO:0006464;0.91 metabolic process#GO:0008152;0.91 protein metabolic process#GO:0019538;0.91 transcription from RNA polymerase II promoter#GO:0006366;0.91 nucleobase, nucleoside, nucleotide and nucleic acid metabolic process#GO:0006139;0.91 transcr…
7200	31	0.10 UNCHARACTERIZED#PTHR12277	0.55 DUF818;0.19 Abhydrolase_6;0.13 Abhydrolase_5	0	0.68 Transmembrane	0.10 Signal Peptide
7230	31	1.00 TYROSINE-PROTEIN KINASE RECEPTOR#PTHR24416	1.00 Pkinase_Tyr;0.55 CH;0.10 Ank_4;0.03 Ank_2;0.03 Ank	1		0.06 Signal Peptide	1.00 catalytic activity#GO:0003824;1.00 kinase activity#GO:0016301;1.00 receptor activity#GO:0004872;1.00 transmembrane receptor protein tyrosine kinase activity#GO:0004714;1.00 transferase activity#GO:0016740;1.00 protein kinase activity#GO:0004672;1.00 transmembrane receptor protein kinase activity#GO:0019199		1.00 cellular process#GO:0009987;1.00 protein modification process#GO:0006464;1.00 metabolic process#GO:0008152;1.00 transmembrane receptor protein tyrosine kinase signaling pathway#GO:0007169;1.00 primary metabolic process#GO:0044238;1.00 signal transduction#GO:0007165;1.00 protein amino acid phosphorylation#GO:0006468;1.00 cell surface receptor linked signal transduction#GO:0007166;1.00 protein…
7251	31	0.26 PHOSPHATIDYLSERINE RECEPTOR#PTHR12480;0.10 ANKYRIN REPEAT AND PROTEIN KINASE DOMAIN-CONTAINING PROTEIN#PTHR24198;0.03 ANKYRIN REPEAT PROTEIN#PTHR24193;0.03 SUBFAMILY NOT NAMED#PTHR24198:SF4	0.77 Ank_2;0.65 Cupin_8;0.03 TPR_16;0.03 TPR_2;0.03 Ank	0	0.45 Transmembrane	0.16 Signal Peptide	0.26 receptor activity#GO:0004872;0.03 nucleic acid binding#GO:0003676;0.03 DNA binding#GO:0003677;0.03 protein kinase activity#GO:0004672;0.03 binding#GO:0005488;0.03 kinase activity#GO:0016301;0.03 catalytic activity#GO:0003824;0.03 transcription regulator activity#GO:0030528;0.03 transferase activity#GO:0016740;0.03 transcription factor activity#GO:0003700		0.03 metabolic process#GO:0008152;0.03 protein amino acid phosphorylation#GO:0006468;0.03 protein modification process#GO:0006464;0.03 protein metabolic process#GO:0019538;0.03 primary metabolic process#GO:0044238
7644	29	1.00 PROTEIN-TYROSINE PHOSPHATASE#PTHR19134	1.00 Y_phosphatase;0.34 EF-hand_5;0.31 WW;0.10 SH2;0.10 EF-hand_6;0.07 EF-hand_8;0.03 EF-hand_1	1	0.03 Transmembrane		1.00 phosphoric monoester hydrolase activity#GO:0016791;1.00 catalytic activity#GO:0003824;1.00 hydrolase activity, acting on ester bonds#GO:0016788;1.00 phosphoprotein phosphatase activity#GO:0004721;1.00 hydrolase activity#GO:0016787	1.00 cytoplasm#GO:0005737	1.00 protein metabolic process#GO:0019538;1.00 primary metabolic process#GO:0044238;1.00 metabolic process#GO:0008152;1.00 protein modification process#GO:0006464
7662	29	0.76 SUBFAMILY NOT NAMED#PTHR10661:SF97	0.76 SH3_9;0.07 SH3_1	0.76	0.03 Transmembrane	0.10 Signal Peptide	0.76 structural constituent of cytoskeleton#GO:0005200;0.76 structural molecule activity#GO:0005198	0.76 actin cytoskeleton#GO:0015629;0.76 intracellular#GO:0005622;0.76 cytoskeleton#GO:0005856	0.76 cell communication#GO:0007154;0.76 cell-cell signaling#GO:0007267;0.76 cellular component organization and biogenesis#GO:0016043;0.76 anatomical structure morphogenesis#GO:0009653;0.76 developmental process#GO:0032502;0.76 neurological system process#GO:0050877;0.76 primary metabolic process#GO:0044238;0.76 system process#GO:0003008;0.76 cellular structure morphogenesis#GO:0032989;0.76 trans…
7823	28			0
7873	28	0.18 RETICULOCALBIN#PTHR10827	0.57 EF-hand_5;0.29 EF-hand_7;0.25 EF-hand_8;0.07 SPARC_Ca_bdg;0.07 EF-hand_6	0	0.18 Transmembrane	0.36 Signal Peptide
8047	27		0.19 PP2C_2	0.19
8053	27	0.04 SUBFAMILY NOT NAMED#PTHR10661:SF95	0.89 FCH;0.78 SH3_9;0.52 PDZ;0.11 SH3_1	0.78	0.04 Transmembrane		0.04 structural constituent of cytoskeleton#GO:0005200;0.04 structural molecule activity#GO:0005198	0.04 cytoskeleton#GO:0005856;0.04 intracellular#GO:0005622;0.04 actin cytoskeleton#GO:0015629	0.04 anatomical structure morphogenesis#GO:0009653;0.04 developmental process#GO:0032502;0.04 neurological system process#GO:0050877;0.04 cell-cell signaling#GO:0007267;0.04 cell communication#GO:0007154;0.04 cellular component organization and biogenesis#GO:0016043;0.04 carbohydrate metabolic process#GO:0005975;0.04 transport#GO:0006810;0.04 metabolic process#GO:0008152;0.04 carbohydrate transpo…
8062	27	0.22 ASPARTYL/ASPARAGINYL BETA-HYDROXYLASE#PTHR12366	0.81 Asp_Arg_Hydrox	0	0.37 Transmembrane	0.07 Signal Peptide	0.22 catalytic activity#GO:0003824;0.22 oxidoreductase activity#GO:0016491		0.22 protein modification process#GO:0006464;0.22 metabolic process#GO:0008152;0.22 protein metabolic process#GO:0019538;0.22 primary metabolic process#GO:0044238
8065	27	0.81 GLUTATHIONE PEROXIDASE#PTHR11592	0.96 GSHPx;0.85 DEP;0.04 PH	0	0.04 Transmembrane		0.81 antioxidant activity#GO:0016209;0.81 catalytic activity#GO:0003824;0.81 oxidoreductase activity#GO:0016491;0.81 peroxidase activity#GO:0004601		0.81 lipid metabolic process#GO:0006629;0.81 response to stimulus#GO:0050896;0.81 immune system process#GO:0002376;0.81 response to toxin#GO:0009636;0.81 oxygen and reactive oxygen species metabolic process#GO:0006800;0.81 primary metabolic process#GO:0044238;0.81 steroid metabolic process#GO:0008202;0.81 metabolic process#GO:0008152;0.81 response to stress#GO:0006950
8086	27			0
8134	27	0.04 MULTIPLE PDZ DOMAIN PROTEIN#PTHR19964	0.89 PDZ;0.85 WW;0.44 RA	0	0.11 Transmembrane		0.04 structural molecule activity#GO:0005198;0.04 structural constituent of cytoskeleton#GO:0005200	0.04 plasma membrane#GO:0005886;0.04 intracellular#GO:0005622;0.04 cytoskeleton#GO:0005856;0.04 cell junction#GO:0030054
8137	27	0.11 FYVE-FINGER-CONTAINING RAB5 EFFECTOR PROTEIN RABENOSYN-5-RELATED#PTHR13510;0.04 SUBFAMILY NOT NAMED#PTHR13510:SF12	0.74 PH;0.74 FYVE	0		0.07 Signal Peptide			0.15 metabolic process#GO:0008152;0.15 primary metabolic process#GO:0044238;0.15 protein metabolic process#GO:0019538
8289	26	0.69 SUBFAMILY NOT NAMED#PTHR12443:SF9;0.15 FAMILY NOT NAMED#PTHR12443	0.92 Sec62;0.12 DEP;0.04 DUF2146	0	0.88 Transmembrane	0.04 Signal Peptide
8297	26	0.04 SUBFAMILY NOT NAMED#PTHR17901:SF1	0.04 Acid_PPase	0
8300	26	0.73 FAMILY NOT NAMED#PTHR24115;0.12 SUBFAMILY NOT NAMED#PTHR24115:SF105;0.04 RIBOSOME BIOGENESIS PROTEIN BMS1#PTHR12858:SF2	0.92 Kinesin;0.04 DUF663	0		0.04 Signal Peptide	0.85 motor activity#GO:0003774;0.85 structural molecule activity#GO:0005198;0.85 microtubule motor activity#GO:0003777;0.85 structural constituent of cytoskeleton#GO:0005200	0.85 microtubule#GO:0005874;0.85 intracellular#GO:0005622;0.85 cytoskeleton#GO:0005856	0.85 cell cycle#GO:0007049;0.85 cellular component organization and biogenesis#GO:0016043;0.85 meiosis#GO:0007126;0.85 protein transport#GO:0015031;0.85 vesicle-mediated transport#GO:0016192;0.85 anatomical structure morphogenesis#GO:0009653;0.85 cellular process#GO:0009987;0.85 transport#GO:0006810;0.85 intracellular protein transport#GO:0006886;0.85 developmental process#GO:0032502;0.85 cellula…
8304	26	0.88 IMMUNOGLOBULIN-BINDING PROTEIN 1#PTHR10933	1.00 TAP42	0		0.04 Signal Peptide			0.88 immune system process#GO:0002376;0.88 cell communication#GO:0007154;0.88 signal transduction#GO:0007165;0.88 cellular process#GO:0009987
8351	26	0.50 AAA FAMILY ATPASE-LIKE PROTEIN#PTHR23077:SF27;0.35 AAA-FAMILY ATPASE#PTHR23077;0.12 SPERMATOGENESIS ASSOCIATED FACTOR#PTHR23077:SF19;0.04 PEROXISOME ASSEMBLY FACTOR-2 (PEROXISOMAL-TYPE ATPASE 1)#PTHR23077:SF9	1.00 AAA	0	0.08 Transmembrane	0.08 Signal Peptide			0.65 protein transport#GO:0015031;0.65 vesicle-mediated transport#GO:0016192;0.65 intracellular protein transport#GO:0006886;0.65 protein metabolic process#GO:0019538;0.65 exocytosis#GO:0006887;0.65 transport#GO:0006810;0.65 metabolic process#GO:0008152;0.65 peroxisomal transport#GO:0043574;0.65 primary metabolic process#GO:0044238
8386	26	0.85 SUBFAMILY NOT NAMED#PTHR10887:SF284;0.04 SUBFAMILY NOT NAMED#PTHR10887:SF285	0.96 AAA_30;0.88 UvrD_C_2;0.50 HHH_4	0	0.12 Transmembrane	0.15 Signal Peptide	0.88 endoribonuclease activity#GO:0004521;0.88 hydrolase activity#GO:0016787;0.88 nuclease activity#GO:0004518;0.88 catalytic activity#GO:0003824;0.88 single-stranded DNA binding#GO:0003697;0.88 DNA helicase activity#GO:0003678;0.88 helicase activity#GO:0004386;0.88 RNA helicase activity#GO:0003724;0.88 binding#GO:0005488;0.88 hydrolase activity, acting on ester bonds#GO:0016788;0.88 DNA binding#…		0.88 cell cycle#GO:0007049;0.88 nucleobase, nucleoside, nucleotide and nucleic acid metabolic process#GO:0006139;0.88 tRNA metabolic process#GO:0006399;0.88 transcription#GO:0006350;0.88 RNA metabolic process#GO:0016070;0.88 cellular process#GO:0009987;0.88 DNA metabolic process#GO:0006259;0.88 nuclear mRNA splicing, via spliceosome#GO:0000398;0.88 metabolic process#GO:0008152;0.88 RNA catabolic …
8447	25	0.36 ANKYRIN REPEAT AND PROTEIN KINASE DOMAIN-CONTAINING PROTEIN#PTHR24198;0.24 SUBFAMILY NOT NAMED#PTHR24123:SF2;0.08 SUBFAMILY NOT NAMED#PTHR24158:SF0;0.08 FAMILY NOT NAMED#PTHR24158;0.04 SUBFAMILY NOT NAMED#PTHR24133:SF3	0.80 Ank_2;0.28 Ank;0.20 Ank_4;0.08 Ank_5	0		0.04 Signal Peptide	0.24 structural molecule activity#GO:0005198;0.24 structural constituent of cytoskeleton#GO:0005200	0.24 cytoskeleton#GO:0005856;0.24 intracellular#GO:0005622	0.24 cellular structure morphogenesis#GO:0032989;0.24 cellular component organization and biogenesis#GO:0016043;0.24 developmental process#GO:0032502;0.24 anatomical structure morphogenesis#GO:0009653;0.24 cellular process#GO:0009987
8553	25			0
8571	25		0.04 DUF3552;0.04 TATR	0	0.08 Transmembrane
8644	25	0.12 FACIOGENITAL DYSPLASIA PROTEIN#PTHR12673	1.00 PX;0.92 RhoGEF;0.32 SH3_9;0.16 SH3_2;0.12 SH3_1	0	0.08 Transmembrane	0.12 Signal Peptide	0.12 enzyme regulator activity#GO:0030234;0.12 small GTPase regulator activity#GO:0005083;0.12 binding#GO:0005488;0.12 protein binding#GO:0005515;0.12 guanyl-nucleotide exchange factor activity#GO:0005085		0.12 skeletal development#GO:0001501;0.12 mesoderm development#GO:0007498;0.12 system development#GO:0048731;0.12 developmental process#GO:0032502
8647	25		0.12 DOT1	0
8650	25	0.04 SRC SUBSTRATE CORTACTIN#PTHR10829:SF4;0.04 VACUOLAR PROTEIN SORTING-ASSOCIATED PROTEIN VPS9-RELATED#PTHR23101:SF24	1.00 PID;1.00 SH2;0.32 EF-hand_4;0.04 RasGAP;0.04 VPS9;0.04 SH3_9	1		0.04 Signal Peptide	0.08 binding#GO:0005488;0.08 protein binding#GO:0005515;0.04 structural molecule activity#GO:0005198;0.04 guanyl-nucleotide exchange factor activity#GO:0005085;0.04 small GTPase regulator activity#GO:0005083;0.04 cytoskeletal protein binding#GO:0008092;0.04 structural constituent of cytoskeleton#GO:0005200;0.04 actin binding#GO:0003779;0.04 enzyme regulator activity#GO:0030234	0.04 actin cytoskeleton#GO:0015629;0.04 cytoskeleton#GO:0005856;0.04 intracellular#GO:0005622	0.04 intracellular protein transport#GO:0006886;0.04 endocytosis#GO:0006897;0.04 cellular component organization and biogenesis#GO:0016043;0.04 anatomical structure morphogenesis#GO:0009653;0.04 vesicle-mediated transport#GO:0016192;0.04 developmental process#GO:0032502;0.04 protein transport#GO:0015031;0.04 cellular structure morphogenesis#GO:0032989;0.04 transport#GO:0006810;0.04 cellular proce…
8658	25		0.40 SH3_3	0.4		0.04 Signal Peptide
8813	24	0.83 PROTEIN PHOSPHATASE 2C#PTHR13832;0.12 SUBFAMILY NOT NAMED#PTHR13832:SF102	1.00 PP2C	1			0.96 hydrolase activity#GO:0016787;0.96 hydrolase activity, acting on ester bonds#GO:0016788;0.96 phosphoprotein phosphatase activity#GO:0004721;0.96 enzyme inhibitor activity#GO:0004857;0.96 catalytic activity#GO:0003824;0.96 phosphoric monoester hydrolase activity#GO:0016791		0.96 primary metabolic process#GO:0044238;0.96 MAPKKK cascade#GO:0000165;0.96 metabolic process#GO:0008152;0.96 protein modification process#GO:0006464;0.96 cellular process#GO:0009987;0.96 cell communication#GO:0007154;0.96 protein metabolic process#GO:0019538;0.96 intracellular signaling cascade#GO:0007242;0.96 protein amino acid phosphorylation#GO:0006468;0.96 signal transduction#GO:0007165
8818	24	0.46 TYROSINE-PROTEIN KINASE#PTHR24418;0.25 NUDIX HYDROLASE#PTHR13030;0.12 TYROSINE-PROTEIN KINASE RECEPTOR#PTHR24416;0.08 SUBFAMILY NOT NAMED#PTHR24418:SF162;0.04 SUBFAMILY NOT NAMED#PTHR24416:SF141;0.04 NUDIX HYDROLASE#PTHR13030:SF8	0.96 Pkinase_Tyr;0.96 PID;0.17 NUDIX;0.04 EF-hand_5;0.04 EF-hand_8;0.04 His_Phos_1	0.96	0.54 Transmembrane	0.08 Signal Peptide	1.00 catalytic activity#GO:0003824;0.71 protein kinase activity#GO:0004672;0.71 transferase activity#GO:0016740;0.71 kinase activity#GO:0016301;0.54 non-membrane spanning protein tyrosine kinase activity#GO:0004715;0.29 hydrolase activity#GO:0016787;0.17 receptor activity#GO:0004872;0.17 transmembrane receptor protein kinase activity#GO:0019199;0.17 transmembrane receptor protein tyrosine kinase …	0.08 nucleus#GO:0005634;0.08 cytoplasm#GO:0005737	0.71 cell communication#GO:0007154;0.71 protein amino acid phosphorylation#GO:0006468;0.54 cell-cell signaling#GO:0007267;0.25 protein metabolic process#GO:0019538;0.25 signal transduction#GO:0007165;0.25 primary metabolic process#GO:0044238;0.25 protein modification process#GO:0006464;0.25 metabolic process#GO:0008152;0.17 cell surface receptor linked signal transduction#GO:0007166;0.17 transmem…
8825	24		0.58 zf-C2H2_4;0.17 zf-C2H2;0.04 DNA_pol_A_exo1	0	0.04 Transmembrane
8827	24			0
8918	24	0.46 FAMILY NOT NAMED#PTHR23157	0.88 GRIP	0	0.04 Transmembrane	0.08 Signal Peptide
8932	24	0.54 CYTOCHROME C1 HEME LYASE#PTHR12743;0.42 SUBFAMILY NOT NAMED#PTHR12743:SF0	1.00 Cyto_heme_lyase	0		0.04 Signal Peptide	0.42 catalytic activity#GO:0003824;0.42 lyase activity#GO:0016829		0.42 protein modification process#GO:0006464;0.42 metabolic process#GO:0008152;0.42 coenzyme metabolic process#GO:0006732;0.42 primary metabolic process#GO:0044238;0.42 protein metabolic process#GO:0019538
8947	24	0.38 CATION-DEPENDENT MANNOSE-6-PHOSPHATE RECEPTOR#PTHR15071	0.83 Man-6-P_recep;0.62 CIMR	0	0.92 Transmembrane	0.71 Signal Peptide	0.38 receptor activity#GO:0004872		0.38 signal transduction#GO:0007165;0.38 cellular process#GO:0009987;0.38 cell communication#GO:0007154
8950	24		0.29 BNR	0	0.04 Transmembrane	0.12 Signal Peptide
8961	24	0.04 SUBFAMILY NOT NAMED#PTHR19818:SF65;0.04 ZINC FINGER PROTEIN#PTHR11389:SF310	0.29 RFX_DNA_binding;0.08 zf-H2C2_2;0.04 NUDE_C;0.04 zf-C2H2_4	0	0.08 Transmembrane	0.08 Signal Peptide	0.08 transcription factor activity#GO:0003700;0.08 binding#GO:0005488;0.08 nucleic acid binding#GO:0003676;0.08 DNA binding#GO:0003677;0.08 transcription regulator activity#GO:0030528		0.08 primary metabolic process#GO:0044238;0.08 transcription from RNA polymerase II promoter#GO:0006366;0.08 regulation of transcription from RNA polymerase II promoter#GO:0006357;0.08 metabolic process#GO:0008152;0.08 transcription#GO:0006350;0.08 nucleobase, nucleoside, nucleotide and nucleic acid metabolic process#GO:0006139
8976	24	0.54 SUBFAMILY NOT NAMED#PTHR24206:SF12;0.17 STRIATED MUSCLE ACTIVATOR OF RHO-DEPENDENT SIGNALING-RELATED#PTHR22739	1.00 Costars;0.96 LIM;0.04 eIF3_subunit	0			0.54 catalytic activity#GO:0003824;0.54 transcription regulator activity#GO:0030528;0.54 transcription factor activity#GO:0003700;0.54 hydrolase activity#GO:0016787;0.54 nuclease activity#GO:0004518;0.54 structural constituent of cytoskeleton#GO:0005200;0.54 DNA binding#GO:0003677;0.54 nucleic acid binding#GO:0003676;0.54 structural molecule activity#GO:0005198;0.54 binding#GO:0005488;0.54 hydrol…	0.54 cytoskeleton#GO:0005856;0.54 intracellular#GO:0005622;0.54 actin cytoskeleton#GO:0015629	0.54 cellular component organization and biogenesis#GO:0016043;0.54 cellular structure morphogenesis#GO:0032989;0.54 cell motility#GO:0006928;0.54 developmental process#GO:0032502;0.54 anatomical structure morphogenesis#GO:0009653;0.54 cellular process#GO:0009987
9101	23			0
9123	23	0.48 SUBFAMILY NOT NAMED#PTHR24418:SF162;0.48 TYROSINE-PROTEIN KINASE#PTHR24418;0.04 SUBFAMILY NOT NAMED#PTHR24416:SF141	1.00 Pkinase_Tyr;0.87 PID	1	0.13 Transmembrane		1.00 transferase activity#GO:0016740;1.00 catalytic activity#GO:0003824;1.00 kinase activity#GO:0016301;1.00 protein kinase activity#GO:0004672;0.96 non-membrane spanning protein tyrosine kinase activity#GO:0004715;0.04 transmembrane receptor protein tyrosine kinase activity#GO:0004714;0.04 transmembrane receptor protein kinase activity#GO:0019199;0.04 receptor activity#GO:0004872	0.48 cytoplasm#GO:0005737;0.48 nucleus#GO:0005634	1.00 cell communication#GO:0007154;1.00 protein amino acid phosphorylation#GO:0006468;0.96 cell-cell signaling#GO:0007267;0.52 primary metabolic process#GO:0044238;0.52 protein modification process#GO:0006464;0.52 metabolic process#GO:0008152;0.52 protein metabolic process#GO:0019538;0.52 signal transduction#GO:0007165;0.48 intracellular signaling cascade#GO:0007242;0.04 transmembrane receptor pr…
9197	23		0.78 MORN	0	0.04 Transmembrane
9238	23	0.48 SUBFAMILY NOT NAMED#PTHR19375:SF81;0.39 HEAT SHOCK PROTEIN 70KDA#PTHR19375;0.09 HEAT SHOCK PROTEIN 70 (HSP70)#PTHR19375:SF1	1.00 HSP70	0		0.09 Signal Peptide			0.96 metabolic process#GO:0008152;0.96 response to stress#GO:0006950;0.96 primary metabolic process#GO:0044238;0.96 protein folding#GO:0006457;0.96 protein complex assembly#GO:0006461;0.96 immune system process#GO:0002376;0.96 protein metabolic process#GO:0019538;0.96 response to stimulus#GO:0050896
9247	23		0.91 IQ;0.04 C2	0
9258	23			0
9287	23	0.52 STEROL REGULATORY ELEMENT-BINDING PROTEIN#PTHR12565:SF3;0.26 SUBFAMILY NOT NAMED#PTHR12565:SF46;0.09 STEROL REGULATORY ELEMENT-BINDING PROTEIN#PTHR12565;0.04 STEROL REGULATORY ELEMENT-BINDING PROTEIN 1, SRBP1#PTHR12565:SF5	0.91 HLH	0	0.78 Transmembrane	0.04 Signal Peptide	0.91 nucleic acid binding#GO:0003676;0.91 transcription regulator activity#GO:0030528;0.91 DNA binding#GO:0003677;0.91 transcription factor activity#GO:0003700;0.91 binding#GO:0005488		0.91 transcription from RNA polymerase II promoter#GO:0006366;0.91 primary metabolic process#GO:0044238;0.91 lipid metabolic process#GO:0006629;0.91 transcription#GO:0006350;0.91 metabolic process#GO:0008152;0.91 nucleobase, nucleoside, nucleotide and nucleic acid metabolic process#GO:0006139
9289	23	0.35 TYROSINE-PROTEIN KINASE#PTHR24418;0.04 TYROSINE-PROTEIN KINASE CSK#PTHR24418:SF52	0.91 SH2;0.52 CH	0.91	0.04 Transmembrane	0.09 Signal Peptide	0.39 kinase activity#GO:0016301;0.39 catalytic activity#GO:0003824;0.39 transferase activity#GO:0016740;0.39 non-membrane spanning protein tyrosine kinase activity#GO:0004715;0.39 protein kinase activity#GO:0004672	0.04 nucleus#GO:0005634;0.04 cytoplasm#GO:0005737	0.39 protein amino acid phosphorylation#GO:0006468;0.39 cell-cell signaling#GO:0007267;0.39 cell communication#GO:0007154;0.04 signal transduction#GO:0007165;0.04 protein metabolic process#GO:0019538;0.04 intracellular signaling cascade#GO:0007242;0.04 cell differentiation#GO:0030154;0.04 metabolic process#GO:0008152;0.04 cell proliferation#GO:0008283;0.04 protein modification process#GO:0006464;…
9435	22			0
9494	22			0
9539	22	0.68 TYROSINE-PROTEIN KINASE#PTHR24418;0.14 SUBFAMILY NOT NAMED#PTHR24418:SF162;0.09 SUBFAMILY NOT NAMED#PTHR24416:SF141;0.09 TYROSINE-PROTEIN KINASE RECEPTOR#PTHR24416	1.00 Pkinase_Tyr;0.95 PID	1	0.09 Transmembrane	0.05 Signal Peptide	1.00 protein kinase activity#GO:0004672;1.00 transferase activity#GO:0016740;1.00 kinase activity#GO:0016301;1.00 catalytic activity#GO:0003824;0.82 non-membrane spanning protein tyrosine kinase activity#GO:0004715;0.18 receptor activity#GO:0004872;0.18 transmembrane receptor protein kinase activity#GO:0019199;0.18 transmembrane receptor protein tyrosine kinase activity#GO:0004714	0.14 cytoplasm#GO:0005737;0.14 nucleus#GO:0005634	1.00 cell communication#GO:0007154;1.00 protein amino acid phosphorylation#GO:0006468;0.82 cell-cell signaling#GO:0007267;0.32 protein metabolic process#GO:0019538;0.32 signal transduction#GO:0007165;0.32 primary metabolic process#GO:0044238;0.32 metabolic process#GO:0008152;0.32 protein modification process#GO:0006464;0.18 cell surface receptor linked signal transduction#GO:0007166;0.18 transmem…
9554	22		0.82 SH3_2;0.77 SH3_1;0.68 SH3_9	0.82		0.05 Signal Peptide
9579	22	1.00 PROTEIN-TYROSINE PHOSPHATASE#PTHR19134	1.00 Y_phosphatase;0.59 SH3_9;0.18 SH2;0.18 SH3_2;0.14 SH3_1	1	0.18 Transmembrane	0.09 Signal Peptide	1.00 hydrolase activity, acting on ester bonds#GO:0016788;1.00 phosphoprotein phosphatase activity#GO:0004721;1.00 hydrolase activity#GO:0016787;1.00 catalytic activity#GO:0003824;1.00 phosphoric monoester hydrolase activity#GO:0016791	1.00 cytoplasm#GO:0005737	1.00 protein metabolic process#GO:0019538;1.00 primary metabolic process#GO:0044238;1.00 metabolic process#GO:0008152;1.00 protein modification process#GO:0006464
9582	22	0.55 WD-REPEAT PROTEIN INTERACTING WITH PHOSPHOINOSIDES (WIPI)-RELATED#PTHR11227;0.41 WIPI-3,4#PTHR11227:SF18;0.05 WIPI-1,2#PTHR11227:SF17	0.36 WD40	0					1.00 protein complex assembly#GO:0006461;1.00 metabolic process#GO:0008152;1.00 protein metabolic process#GO:0019538;1.00 primary metabolic process#GO:0044238
9599	22		0.50 Claudin_2;0.23 PMP22_Claudin	0	0.73 Transmembrane	0.05 Signal Peptide
9635	22	0.50 PHOSPHATIDYLINOSITOL-4-PHOSPHATE 5-KINASE RELATED#PTHR23084;0.27 UNCHARACTERIZED#PTHR23084:SF3;0.23 PUTATIVE UNCHARACTERIZED PROTEIN#PTHR23084:SF34	1.00 MORN	0	0.05 Transmembrane	0.05 Signal Peptide	1.00 transferase activity#GO:0016740;1.00 catalytic activity#GO:0003824;1.00 kinase activity#GO:0016301		1.00 cellular process#GO:0009987;1.00 G-protein coupled receptor protein signaling pathway#GO:0007186;1.00 signal transduction#GO:0007165;1.00 cell communication#GO:0007154;1.00 cell surface receptor linked signal transduction#GO:0007166
9647	22			0
10006	21	0.95 PROFILIN#PTHR11604	1.00 Profilin	0			0.95 structural molecule activity#GO:0005198;0.95 protein binding#GO:0005515;0.95 binding#GO:0005488;0.95 cytoskeletal protein binding#GO:0008092;0.95 structural constituent of cytoskeleton#GO:0005200;0.95 actin binding#GO:0003779	0.95 intracellular#GO:0005622;0.95 cytoskeleton#GO:0005856;0.95 actin cytoskeleton#GO:0015629	0.95 cellular process#GO:0009987;0.95 anatomical structure morphogenesis#GO:0009653;0.95 developmental process#GO:0032502;0.95 cellular structure morphogenesis#GO:0032989;0.95 cellular component organization and biogenesis#GO:0016043
10007	21	1.00 SUBFAMILY NOT NAMED#PTHR10407:SF12	0.95 I_LWEQ;0.43 SH3_2;0.19 SH3_1;0.14 SH3_9	0.43	0.05 Transmembrane	0.05 Signal Peptide	1.00 protein binding#GO:0005515;1.00 binding#GO:0005488;1.00 structural molecule activity#GO:0005198;1.00 actin binding#GO:0003779;1.00 structural constituent of cytoskeleton#GO:0005200;1.00 cytoskeletal protein binding#GO:0008092	1.00 actin cytoskeleton#GO:0015629;1.00 cytoskeleton#GO:0005856;1.00 intracellular#GO:0005622	1.00 cellular process#GO:0009987;1.00 developmental process#GO:0032502;1.00 anatomical structure morphogenesis#GO:0009653;1.00 cellular structure morphogenesis#GO:0032989;1.00 cellular component organization and biogenesis#GO:0016043
10015	21	0.05 SYNAPSE-ASSOCIATED PROTEIN#PTHR16019	1.00 SH2;0.05 BSD	1	0.14 Transmembrane				0.05 synaptic transmission#GO:0007268;0.05 neurological system process#GO:0050877;0.05 cellular process#GO:0009987;0.05 system process#GO:0003008;0.05 cell communication#GO:0007154;0.05 cell-cell signaling#GO:0007267
10016	21	0.81 SUBFAMILY NOT NAMED#PTHR10891:SF517;0.05 CALCIUM BINDING PROTEIN#PTHR23050	0.67 EF-hand_6;0.52 EF-hand_7;0.19 EF-hand_1;0.05 EF-hand_8	0	0.05 Transmembrane		0.86 calcium ion binding#GO:0005509;0.86 calmodulin binding#GO:0005516;0.86 protein binding#GO:0005515;0.86 binding#GO:0005488;0.81 enzyme regulator activity#GO:0030234;0.81 receptor binding#GO:0005102		0.86 calcium-mediated signaling#GO:0019722;0.86 cellular process#GO:0009987;0.86 intracellular signaling cascade#GO:0007242;0.86 cell communication#GO:0007154;0.86 cell cycle#GO:0007049;0.86 signal transduction#GO:0007165;0.81 transport#GO:0006810;0.81 ion transport#GO:0006811;0.81 cation transport#GO:0006812;0.05 cell motility#GO:0006928
10017	21	0.95 CALCIUM BINDING PROTEIN#PTHR23050	0.76 EF-hand_7;0.71 EF-hand_8;0.05 EF-hand_6	0		0.10 Signal Peptide	0.95 calcium ion binding#GO:0005509;0.95 calmodulin binding#GO:0005516;0.95 protein binding#GO:0005515;0.95 binding#GO:0005488		0.95 signal transduction#GO:0007165;0.95 cellular process#GO:0009987;0.95 cell communication#GO:0007154;0.95 intracellular signaling cascade#GO:0007242;0.95 cell cycle#GO:0007049;0.95 cell motility#GO:0006928;0.95 calcium-mediated signaling#GO:0019722
10020	21	1.00 SUBFAMILY NOT NAMED#PTHR23281:SF10	1.00 FERM_N;1.00 FERM_C;1.00 FERM_M;0.95 PH;0.57 SAM_2;0.10 SAM_1;0.05 GlcNAc_2-epim	0			1.00 structural molecule activity#GO:0005198;1.00 structural constituent of cytoskeleton#GO:0005200	1.00 actin cytoskeleton#GO:0015629;1.00 cytoskeleton#GO:0005856;1.00 intracellular#GO:0005622	1.00 cellular component organization and biogenesis#GO:0016043;1.00 cellular structure morphogenesis#GO:0032989;1.00 cellular process#GO:0009987;1.00 anatomical structure morphogenesis#GO:0009653;1.00 developmental process#GO:0032502
