# Supplementary material for: Gene family innovation, conservation and loss on the animal stem lineage
Source: eLife. 2018 May 31;7:e34226. doi: 10.7554/eLife.34226 (PMC6040629; doi:10.7554/eLife.34226)
Supplement: Supplementary file 11. [file elife-34226-supp11.xlsx]

## Sheet: 11 Antibiotics tested
Antibiotic	Abbreviation	Vehicle	Final Concentration (mg/ml)
ampicillin	A	water	100
chloramphenicol	C	100% ethanol	170
erythromycin	E	100% ethanol	50
gentamicin	G	water	50
kanamycin	K	water	50
ofloxacin	O	0.1M NaOH	10
polymyxin B	P	water	50
rifampicin	R	methanol	25
streptomycin	S	water	50
tetracycline	T	70% ethanol	50
