# Supplementary material for: Gene family innovation, conservation and loss on the animal stem lineage
Source: eLife. 2018 May 31;7:e34226. doi: 10.7554/eLife.34226 (PMC6040629; doi:10.7554/eLife.34226)
Supplement: Supplementary file 13. — Gains and losses are not shown for the last common ancestor of eukaryotes, as our data set only contained eukaryotic species and was thus not appropriate to quantify changes occurring on the eukaryotic stem lineage. Similarly, because the Bayesian analysis (MrBayes) required an outgroup species to be specified within the data set, we could not estimate gene family presences for the last common ancestor of eukaryotes. The data set of Fairclough et al. (2013) included only two choanoflagellates, M. brevicollis and S. rosetta, and did not include any non-choanozoan species within Holozoa. The higher gene family counts produced by Dollo parsimony on our data set in comparison to Fairclough et al. (2013) were due to a combination of true and false positives: the additional species included in our analysis allowed OrthoMCL to identify a larger set of truly orthologous genes, but false positives also resulted from providing many additional species’ protein catalogs as input to OrthoMCL without the subsequent application of a probability-based approach to filter out spurious BLAST hits. [file elife-34226-supp13.xlsx]

## Sheet: 13 ML, Bayesian and Dollo
Maximum Likelihood (Mesquite)
Last Common Ancestor of	Gene Families Present	Gene Families Gained on Stem Lineage	Gene Families Lost on Stem Lineage
Eukaryotes	4679.85	-	-
Opisthokonts	4808.61	735.907	607.145
Holozoans	5854.13	1185.65	140.131
Choanozoans	6678.95	931.861	107.037
Choanoflagellates	8220.64	1775.21	233.53
Animals	8012.34	2508.56	1175.17
Bayesian (MrBayes)
Last Common Ancestor of	Gene Families Present	Gene Families Gained on Stem Lineage	Gene Families Lost on Stem Lineage
Eukaryotes	-	-	-
Opisthokonts	25836	-	-
Holozoans	28105	3175	906
Choanozoans	29519	1571	157
Choanoflagellates	31304	3707	1922
Animals	26491	4460	7487
Dollo parsimony (PHYLIP), this study					Dollo parsimony (PHYLIP), Fairclough et al., 2013
Last Common Ancestor of	Gene Families Present	Gene Families Gained on Stem Lineage	Gene Families Lost on Stem Lineage		Last Common Ancestor of	Gene Families Present	Gene Families Gained on Stem Lineage	Gene Families Lost on Stem Lineage
Eukaryotes	13318	-	-		Eukaryotes	-	-	-
Opisthokonts	14395	1017	319		Opisthokonts	10120	-	-
Holozoans	15221	614	328		Holozoans	-	-	-
Choanozoans	19579	4517	159		Choanozoans	9755	760	1125
Choanoflagellates	21578	4349	2350		Choanoflagellates	6707	574	3622
Animals	17109	2207	4677		Animals	10272	1235	718
